# Supplementary material for: Systemic Steroids in Preventing Bronchopulmonary Dysplasia (BPD): Neurodevelopmental Outcome According to the Risk of BPD in the EPICE Cohort
Source: Int J Environ Res Public Health. 2022 May 5;19(9):5600. doi: 10.3390/ijerph19095600 (PMC9106050; doi:10.3390/ijerph19095600)
Supplement: Supplementary file 1 [file ijerph-19-05600-s001.zip]

Archive with 1 entries (1 files):
- ijerph-1639502-supplementary.pdf
